# Supplementary material for: Compatibility of Serratia ureylitica Su_YN1, Malaria Transmission-Blocking Bacterium, with the Anopheles aquasalis Vector
Source: Trop Med Infect Dis. 2025 Aug 31;10(9):249. doi: 10.3390/tropicalmed10090249 (PMC12474516; doi:10.3390/tropicalmed10090249)
Supplement: Supplementary file 1 [file tropicalmed-10-00249-s001.zip]

Archive with 1 entries (1 files):
- tropicalmed-3657183-supplementary.pdf
